# Supplementary material for: Validation of 16S rRNA and Complete rpoB Gene Sequence Analysis for the Identification of Elizabethkingia Species
Source: Int J Mol Sci. 2023 Aug 21;24(16):13007. doi: 10.3390/ijms241613007 (PMC10455528; doi:10.3390/ijms241613007)
Supplement: Supplementary file 1 [file ijms-24-13007-s001.zip]

Archive with 1 entries (1 files):
- ijms-2522072-supplementary.pdf
